# Supplementary material for: The Emerging Role of Dimethyl Fumarate in Alzheimer’s Disease—A Systematic Review of Available Preclinical Studies
Source: Int J Mol Sci. 2026 May 9;27(10):4227. doi: 10.3390/ijms27104227 (PMC13207082; doi:10.3390/ijms27104227)
Supplement: Supplementary file 1 [file ijms-27-04227-s001.zip]

Archive with 2 entries (2 files):
- ijms-4254356- PRISMA checklist.pdf
- ijms-4254356- suplementary materials.pdf
